# Supplementary material for: Serial QuantiFERON-TB Gold testing in patients with psoriasis treated with ustekinumab
Source: PLoS One. 2017 Sep 8;12(9):e0184178. doi: 10.1371/journal.pone.0184178 (PMC5590912; doi:10.1371/journal.pone.0184178)
Supplement: S1 Dataset — (XLSX) [file pone.0184178.s001.xlsx]

## Sheet: Data
		Age	Sex (M1F0)	Follow up Duration (m)	Previous treatment	Combine treatment	PSA	QTF (N0I1P2)
		68	1	13	H	M	0	0	0				13.1375
		25	1	49	H	M	0	0	0	0			Median follow-up months	20.5 ± 10.52
		46	1	63	H	M	1	0	0	0	0
		36	0	14	H	M	0	0	0
		18	1	38	H	M	0	0	0
		49	1	62	H	M	0	0	0	0	0
		60	1	41	H	M	0	0	0	0
		56	1	58	H	M	0	0	0	0	0
		43	1	14	H	M	1	0	0
		46	0	24	H	M	0	0	0
		31	1	31	H	M	1	0	0	0
		36	0	13	H	M	0	0	0
		33	1	14	E,H	H	0	0	0
		54	1	29	E,H	E	0	0	0	0
		38	0	14	E,H	E	0	0	0
		41	1	20	E,H	E	0	0	0
		43	1	22	E,H	E	0	0	0
		53	1	26	E,H	0	0	0	0	0
		54	0	18	E,H	0	1	0	0	0
		59	1	18	E,H	0	1	0	0
		42	1	33	E,H	0	0	0	0
		42	1	21	E,H	0	1	0	0
		41	1	23	E,H	0	0	0	0	0
		52	0	13	E	0	0	0	0
		59	1	12	E	0	0	0	0
		41	1	26	E	0	0	0	0	0
		20	0	13	E	0	0	0	0
		22	1	13	E	0	0	0	0
		56	1	13	E	0	0	0	0
		35	1	12	E	0	1	0	0
		35	1	28	E	0	0	0	0
		62	0	24	E	0	0	0	0	0
		69	0	13	E	0	0	0	0
		22	0	13	E	0	0	0	0
		82	0	14	E	0	0	0	0
		30	0	12	E	0	0	0	0
		56	1	46	0	0	0	2(2.22)	2	2(4.02)	0 (0.23)
		64	1	19	0	0	0	0 (0.29)	2(1.11)	2 (1.11)
		51	0	12	0	0	0	1	0
		63	1	12	0	0	0	1	1
		58	1	13	0	0	0	2(1.99)	2(2.78)
		51	1	16	0	0	0	2(2.45)	2(1.96)
		48	0	21	0	0	0	0(0.06)	2(1.06)	0(0.16)
		90	1	24	0	0	1	2(0.73)	0(0.34)
		46	1	34	0	0	0	0	0	0
		38	0	15	0	0	1	0	0
		49	1	51	0	0	1	0	0	0	0
		59	0	37	0	0	1	0	0	0
		61	1	31	0	0	0	0	0
		53	1	34	0	0	1	0	0	0
		51	1	14	0	0	0	0	0
		47	0	13	0	0	0	0	0
		54	1	13	0	0	0	0	0
		36	1	12	0	0	0	0	0
		67	0	29	0	0	1	0	0	0
		41	1	16	0	0	1	0	0
		55	0	17	0	0	0	0	0
		26	0	23	0	0	0	0	0
		43	1	18	0	0	1	0	0
		45	1	18	0	0	1	0	0
		30	1	12	0	0	1	0	0
		39	1	16	0	0	1	0	0
		35	1	24	0	0	0	0	0	0
		42	1	15	0	0	0	0	0
		54	1	23	0	0	1	0	0
		51	1	22	0	0	0	0	0
		46	1	12	0	0	0	0	0
		19	1	14	0	0	0	0	0
		33	1	18	0	0	1	0	0
		54	1	12	0	0	1	0	0
		54	1	36	0	0	0	2(6.98)	2(7.32)	2(9.46)
		38	1	13	0	0	1	1	0
		57	1	24	0	0	1	0(0.22)	2	2(0.54)
		64	1	25	0	0	0	0	1
		48	1	21	0	0	0	2(4.67)	2(1.63)
		63	1	17	0	0	1	0	0
		50	1	17	0	0	0	0	0
		24	0	17	0	0	0	0	0
		25	1	17	0	0	0	0	0
		38	1	17	0	0	0	0	0
		34	1	17	0	0	0	0	0
		40	0	17	0	0	1	0	0
		65	0	17	0	0	0	0	0
		65	1	17	0	0	0	0	0
		56	1	12	0	0	1	0	0
		26	1	12	0	0	0	0	0
		48	0	12	0	0	0	0	0
		59	1	12	0	0	0	0	0
		57	1	17	0	0	0	2	2(1.08)
		57	1	17	0	0	0	2	2(2.21)
		41	1	17	0	0	0	2	2(1.57)
		57	1	12	0	0	0	2	2
		52	1	12	0	0	0	2	2(1.98)
		51	1	12	0	0	1	0	2(0.48)
		55	1	12	0	0	0	2	0(0.2)
		23	1	33	0	0	1	0	0	0
		38	1	35	0	0	1	0	0	0
		49	1	33	0	0	0	0	0	0
		46	1	31	0	0	1	0	0	0
		42	1	25	0	0	1	0	0	0
		40	0	24	0	0	0	0	0
		55	0	27	0	0	0	0	0	0
		37	0	28	0	0	0	0	0	0
		54	1	22	0	0	1	0	0
		37	1	25	0	0	0	0	0	0
		46	1	21	0	0	0	0	0	0
		60	1	12	0	0	0	0	0
		45	0	23	0	0	0	0	0
		35	1	12	0	0	0	0	0
		52	1	12	0	0	0	0	0
		35	1	12	0	0	0	0	0
		56	1	12	0	0	1	0	0
		25	0	12	0	0	1	0	0
		63	0	12	0	0	1	0	0
		46	1	12	0	0	1	0	0
		29	1	12	0	0	0	0	0
		26	1	13	0	0	0	0	0
		53	1	12	0	0	1	0	0
		55	1	12	0	0	1	0	0
		45	1	12	0	0	1	0	0
		53	1	31	0	0	0	1	0	0
		54	0	29	0	0	1	1	0	0
		54	1	24	0	0	0	1	0	0
		60	1	12	0	0	0	1(0.35)	2(1.76)
		55	1	32	0	0	0	0	0(0.32)	2(0.38)	0(0.25)
		67	1	32	0	0	0	0(0.24)	1(0.14)	2(0.52)	2(0.69)
		74	1	20	0	0	1	0(0.3)	2(0.65)	2(1.02)
		40	0	12	0	0	0	0(0.25)	2(0.81)
		61	1	12	0	0	0	2(0.71)	0(0.04)
		32	0	12	0	0	0	2(2.37)	0(0)
		55	1	20	0	0	1	2(1.48)	2(5.08)	2(3.68)
		58	1	13	0	0	0	2(5.8)	2(2.82)
		41	1	13	0	0	0	2(9.6)	2(7.29)
		45	1	12	0	0	0	2(2.44)	2(6.39)
